# Supplementary material for: The Cumulative Effect of Expanding the Breadth and Scope of Coverage for Substance Use Disorder Treatment on Behavioral Health Acute Inpatient Admissions: Evidence from Virginia Medicaid
Source: Int J Environ Res Public Health. 2024 Jun 14;21(6):777. doi: 10.3390/ijerph21060777 (PMC11204056; doi:10.3390/ijerph21060777)
Supplement: Supplementary file 1 [file ijerph-21-00777-s001.zip]

Archive with 1 entries (1 files):
- ijerph-3038732-supplementary.pdf
